# Supplementary material for: On the Possibility of Fluorescent Capture Immunoassays on a Contact Lens
Source: Biosensors (Basel). 2025 May 20;15(5):326. doi: 10.3390/bios15050326 (PMC12110756; doi:10.3390/bios15050326)
Supplement: Supplementary file 1 [file biosensors-15-00326-s001.zip]

Archive with 1 entries (1 files):
- biosensors-3606449-supplementary.pdf
